# Supplementary material for: Epistatic interaction between ERAP2 and HLA modulates HIV-1 adaptation and disease outcome in an Australian population
Source: PLoS Pathog. 2024 Jul 9;20(7):e1012359. doi: 10.1371/journal.ppat.1012359 (PMC11259285; doi:10.1371/journal.ppat.1012359)
Supplement: S1 Table — (XLSX) [file ppat.1012359.s001.xlsx]

## Sheet: Sheet1
Association of ERAP1 and ERAP2 SNPs with HIV-1 clinical markers
ERAP1 and ERAP2 SNPs' ID	Association with Log viral load (RNA copies/ml)
	Codominant		Dominant		Recessive		Overdominant
	P-value	P.adjusted*	P-value	P.adjusted*	P-value	P.adjusted*	P-value	P.adjusted*
rs3734016	0.0483	0.1159	0.0163	0.0652	0.997	0.997	0.0138	0.1654
rs26653	0.0462	0.1159	0.3366	0.577	0.0131	0.1034	0.4832	0.6766
rs26618	0.2825	0.565	0.1221	0.3662	0.3715	0.8081	0.9393	0.9393
rs27895	0.0411	0.1159	0.1733	0.4159	0.0172	0.1034	0.4532	0.6766
rs2287987	0.7182	0.8424	0.5711	0.7982	0.7125	0.8172	0.4386	0.6766
rs27434	0.8278	0.8424	0.6449	0.7982	0.5858	0.8172	0.8901	0.9393
rs27529	0.662	0.8424	0.9631	0.9631	0.4041	0.8081	0.5126	0.6766
rs30187	0.8424	0.8424	0.7272	0.7982	0.7491	0.8172	0.5639	0.6766
rs10050860	0.3667	0.6286	0.2644	0.5288	0.6621	0.8172	0.1605	0.4814
rs17482078	0.7823	0.8424	0.7317	0.7982	0.6403	0.8172	0.5598	0.6766
rs2549782	0.0012	0.0081	0.0003	0.0024	0.0761	0.2282	0.0984	0.4814
rs2248374	0.0014	0.0081	0.0004	0.0024	0.0582	0.2282	0.1473	0.4814
	Association with CD4+ T cell count (cells/µL)
rs3734016	0.4028	0.6905	0.1793	0.4302	0.8677	0.8677	0.1829	0.7316
rs26653	0.1181	0.3952	0.568	0.7573	0.0392	0.4704	0.4052	0.8835
rs26618	0.1317	0.3952	0.0442	0.1769	0.4167	0.8677	0.8098	0.8835
rs27895	0.2595	0.519	0.4257	0.7298	0.2241	0.8677	0.2501	0.7503
rs2287987	0.9374	0.9374	0.7253	0.7763	0.85	0.8677	0.7848	0.8835
rs27434	0.1919	0.4606	0.1787	0.4302	0.1046	0.6278	0.7115	0.8835
rs27529	0.875	0.9374	0.7763	0.7763	0.6143	0.8677	0.9297	0.9297
rs30187	0.5896	0.8844	0.3861	0.7298	0.4132	0.8677	0.802	0.8835
rs10050860	0.7889	0.9374	0.493	0.7395	0.8659	0.8677	0.5289	0.8835
rs17482078	0.9292	0.9374	0.722	0.7763	0.8004	0.8677	0.8022	0.8835
rs2549782	0.0326	0.1955	0.0096	0.0576	0.6666	0.8677	0.0594	0.3561
rs2248374	0.0143	0.1714	0.0043	0.0511	0.7218	0.8677	0.031	0.3561
	Association with CD4+ T cell percentage (%)
rs3734016	0.1207	0.4027	0.0399	0.241	0.7406	0.9777	0.0438	0.5252
rs26653	0.0279	0.3345	0.4488	0.746	0.0076	0.0908	0.2891	0.8066
rs26618	0.1678	0.4027	0.0803	0.241	0.9402	0.9777	0.3032	0.8066
rs27895	0.7675	0.9799	0.7973	0.9106	0.47	0.9777	0.949	0.949
rs2287987	0.8166	0.9799	0.5595	0.746	0.9604	0.9777	0.5252	0.8876
rs27434	0.339	0.6781	0.5106	0.746	0.1428	0.857	0.8098	0.949
rs27529	0.9832	0.9914	0.857	0.9106	0.9207	0.9777	0.9169	0.949
rs30187	0.7637	0.9799	0.4623	0.746	0.8015	0.9777	0.5917	0.8876
rs10050860	0.6615	0.9799	0.3662	0.746	0.8331	0.9777	0.4033	0.8066
rs17482078	0.9914	0.9914	0.9106	0.9106	0.9777	0.9777	0.8955	0.949
rs2549782	0.1638	0.4027	0.0612	0.241	0.3644	0.9777	0.382	0.8066
rs2248374	0.1267	0.4027	0.0453	0.241	0.3293	0.9777	0.3669	0.8066
*P values were adjusted using FDR. Results obtained by fitting ANOVA model adjusted for sex, race and CCR5 delta 32 deletion. Analysis performed using SNPassoc package in RStudio. CD4+ T cell counts were transformed using Box-Cox transformation (lambda=0.4627871). Note 1: The ANOVA model was used to investigate the association of rs26618 SNP with CD4+ T cell counts, and percentage showed to be af…
