# Supplementary material for: Epistatic interaction between ERAP2 and HLA modulates HIV-1 adaptation and disease outcome in an Australian population
Source: PLoS Pathog. 2024 Jul 9;20(7):e1012359. doi: 10.1371/journal.ppat.1012359 (PMC11259285; doi:10.1371/journal.ppat.1012359)
Supplement: S2 Table — (XLSX) [file ppat.1012359.s002.xlsx]

## Sheet: Sheet1
Estimated ERAP2 haplotype distribution
No.	rs2549782	rs2248374*	Haplotype	Total haplotype frequency (%)	Caucasian (%)	Other^ (%)
1	G	A	Hap A	51.1	52.9	45.9
2	T	G	Hap B	47.4	45.7	52.4
3	G	G	Hap B	1.1	1.2	0.8
4	T	A	Hap A	0.4	0.3	0.8
*rs2248374 is an intronic SNP. ERAP2 haplotypes were estimated using the Haplo.Stats package in RStudio.
