# Supplementary material for: Epistatic interaction between ERAP2 and HLA modulates HIV-1 adaptation and disease outcome in an Australian population
Source: PLoS Pathog. 2024 Jul 9;20(7):e1012359. doi: 10.1371/journal.ppat.1012359 (PMC11259285; doi:10.1371/journal.ppat.1012359)
Supplement: S3 Table — (XLSX) [file ppat.1012359.s003.xlsx]

## Sheet: Sheet1
Association of ERAP2 haplotypes with disease outcome in study participants using a codominant inheritance model
ERAP2 haplotypes	Codominant model
	Carrier frequency (%)		Log viral load (RNA copies/ml)			CD4+ T cell count*			CD4+ T percentage
			P-value			P-value			P-value
AA	27.7		0.0007			0.0088			0.097
AB	48.2
BB	24.1
	Dominant model
Carriage of B (AB and BB)	72.3		0.0002			0.0025			0.0331
Carriage of A (AA and AB)	75.9		0.0492			0.6728			0.3054
	Pairwise comparison of the association between ERAP 2 haplotypes using codominant inheritance model
	Log viral load (RNA copies/ml)						CD4+ T cell count*
	Difference in Log Viral load	CI (Lower limit)		CI (Upper limit)	P.adjusted^		Difference in CD4+ T cell count	CI (Lower limit)		CI (Upper limit)	P.adjusted^
AB - AA	-0.4	-0.8		-0.1	0.0037		6.2	1.4		11.1	0.0075
BB - AA	-0.6	-0.9		-0.2	0.0019		4.9	-0.7		10.5	0.1039
BB - AB	-0.1	-0.4		0.2	0.7232		-1.3	-6.3		3.6	0.8
Results were obtained by fitting ANOVA model adjusted for sex, racial groups (Caucasian and other) and CCR5 delta 32 deletion. *CD4+ T cell counts transformed using Box-Cox transformation (lambda=0.4627871). ^P values were adjusted using Tukey multiple comparisons of means 95% family-wise confidence level in R with the adjustment sex, race and CCR5 delta 32 deletion. Pair-wise comparison is done …
