# Supplementary material for: Epistatic interaction between ERAP2 and HLA modulates HIV-1 adaptation and disease outcome in an Australian population
Source: PLoS Pathog. 2024 Jul 9;20(7):e1012359. doi: 10.1371/journal.ppat.1012359 (PMC11259285; doi:10.1371/journal.ppat.1012359)
Supplement: S4 Table — (XLSX) [file ppat.1012359.s004.xlsx]

## Sheet: Sheet1
Estimated ERAP1 haplotype distribution
Haplotype	rs3734016	rs26653	rs26618	rs27895	rs2287987	rs30187	rs10050860	rs17482078	ALL (%)	Caucasian (%)	^Other (%)	Phenotype~
Hap1	E	P	I	G	M	K	D	R	10.7	13.1	2.7	Efficient
Hap2 or 3	E	R	I	G	M	K	D	R	24.9	20.6	37.6	2: Efficient
												3: UND
Hap4	E	R	I	G	M	R	D	R	1	0.4	2.9	Hypoactive
Hap5	E	R	I	D	M	R	D	R	5.6	5.9	3.8	Hypoactive
Hap6	E	P	I	G	M	R	D	R	4.9	5.6	2.7	Hypoactive
Hap7	K	P	I	G	M	R	D	R	6.4	5.5	9.3	Hypoactive
Hap8 or 16	E	P	M	G	M	R	D	R	22.9	22.7	24.6	8: Hypoactive
Hap10	E	P	I	G	V	R	N	Q	16.8	20.2	7.2	Hypoactive
Hap11	E	P	I	D	M	R	D	R	0.8	0.4	2.7	UND
Hap12	K	P	I	D	M	R	D	R	0.6	NA	2.4	UND
Hap13	E	P	I	G	V	R	N	R	1	1.4	NA	UND
Total									95.7	95.8	95.9
ALL: Total estimated haplotype frequency in WAHIV cohort. Haplotypes with frequency >1% in any racial group were presented in this table. ERAP1 haplotypes were estimated using the Haplo.Stats package in RStudio. ^Other includes African: n=21, Australian Aboriginal: n=14, Oriental: n=25. *Hap1 represents the wild type with the ancestral amino acids at these positions. ~Phenotypes associated with f…
Reference: 1. Pavlos R, Deshpande P, Chopra A, Leary S, Strautins K, Nolan D, et al. New genetic predictors for abacavir tolerance in HLA-B*57:01 positive individuals. Hum Immunol. 2020;81(6):300-4.
