# Supplementary material for: Epistatic interaction between ERAP2 and HLA modulates HIV-1 adaptation and disease outcome in an Australian population
Source: PLoS Pathog. 2024 Jul 9;20(7):e1012359. doi: 10.1371/journal.ppat.1012359 (PMC11259285; doi:10.1371/journal.ppat.1012359)
Supplement: S5 Table — (XLSX) [file ppat.1012359.s005.xlsx]

## Sheet: Sheet1
Correlation of Gag, Pol and Nef autologous adaptation score with disease markers
HIV-1 disease markers	Association with Gag autologous adaptation			Association with Pol autologous adaptation			Association with Nef autologous adaptation
	Correlation coefficient	Statistic	P-value	Correlation coefficient	Statistic	P-value	Correlation coefficient	Statistic	P-value
Log10 viral load (RNA copies/ml)	0.3	39740.6	0.0103	0.03	2840.9	0.8891	0.2	342.6	0.395
CD4+ T cell counts (cells/µl)	-0.3	69664.5	0.0061	-0.09	3176.9	0.6757	-0.2	453.2	0.419
CD4+ T cell percentage	-0.3	69656.6	0.0061	-0.12	3269.1	0.567	-0.6	454.2	0.0443*
Subtype B only
Log10 viral load (RNA copies/ml)	0.3	19344.7	0.025				0.2	240.8	0.623
CD4+ T cell counts (cells/µl)	-0.3	35062.9	0.0129				-0.3	276.3	0.448
CD4+ T cell percentage	-0.3	34928.6	0.0144				-0.5	253.1	0.112
Analysis was done using Spearman's rank correlation coefficient test. *CD4+ T cell counts are transformed using Box-Cox transformation (lambda=0.4627871). Samples with ~100% sequence coverage at the adaptation sites were used for this analysis (Gag: n=70; subtype B n=55, non-B n=15; Pol : n=26; subtype B n=26, non-B n=0; Nef : n=14; n=12 subtype B, non-B n=2). * Note: The significant association …
