# Supplementary material for: Epistatic interaction between ERAP2 and HLA modulates HIV-1 adaptation and disease outcome in an Australian population
Source: PLoS Pathog. 2024 Jul 9;20(7):e1012359. doi: 10.1371/journal.ppat.1012359 (PMC11259285; doi:10.1371/journal.ppat.1012359)
Supplement: S6 Table — (XLSX) [file ppat.1012359.s006.xlsx]

## Sheet: Sheet1
Association of HLA alleles with Gag sequence among individuals carrying different ERAP2 haplotypes
	ERAP2 haplotype AA group							ERAP2 haplotype AB and BB group
Position on Gag protein	Associated HLA	Odds ratio	P value	CI (Lower limit)	CI (Upper limit)	HLA recognition*	Adaptation reported (1)	Associated HLA	Odds ratio	P value	CI (Lower limit)	CI (Upper limit)	HLA recognition*	Adaptation reported by (1)
1								B*44:02	7.1	0.0476	0.7	93.1	NP	no
1								C*03:04	7.8	0.04	0.8	101.8	N-terminal	no
9								B*18:01	16.9	0.0149	1.3	938.1	NP	no
11	A*32:01	18	0.0403	0.8	1280	WB	no	C*04:01	11.1	0.0092	1.4	134.2	NP	no
12	C*03:03	Inf	0.0463	1	Inf	WB	no	C*03:03	7.9	0.0395	1	358.6	WB	no
12								B*15:01	11.2	0.0058	1.5	499.3	N-terminal	no
15								A*02:01	3.3	0.019	1.1	10	WB	no
26	B*15:01	25.6	0.0025	2.3	472.9	EV-epitope	no
26	C*03:03	48.7	0.0009	3.3	3144	C-terminal	no	C*03:03	9.3	0.0074	1.5	54.2	C-terminal	no
28	A*03:01	11	0.0066	1.5	138.4	EV-epitope	yes	A*03:01	5.6	0.0028	1.7	20.7	EV-epitope	no
28	C*05:01	11.5	0.0272	1	636.6	N-terminal	no	A*11:01	10	0.0104	1.4	Inf	EV-epitope	no
28								C*07:01	3.3	0.031	1.1	10	EV-epitope	yes
30	A*24:02	Inf	0.0109	1.4	Inf	EV-epitope	yes
31	C*01:02	22.7	0.0105	1.5	1398	EV-epitope	no
34	A*03:01	0	0.0405	0	1	WB	no
46	C*07:02	10	0.0356	1	Inf	WB	no	B*08:01	3.3	0.0412	1	Inf	NP	no
49								C*06:02	4.7	0.0422	0.8	24.5	SB	no
54	A*02:01	5	0.0319	0	1	EV-epitope	no	A*03:01	10	0.0219	1.1	Inf	NP	no
54	A*24:02	7.4	0.0239	1	88.8	C-terminal	no	C*04:01	5	0.0338	1	Inf	N-terminal	no
54	B*07:02	10	0.0396	0.9	Inf	NP	no
58	A*01:01	4.3	0.0404	1	20.6	NP	no	B*15:01	0	0.0184	0	0.7	WB	no
58	C*03:04	10.1	0.0338	0.9	539.3	WB	no
58	C*07:02	5	0.0283	1	Inf	C-terminal	no
61								A*02:01	3.3	0.0215	1.1	10	EV-epitope	no
62	A*01:01	6.2	0.0114	1.3	41.2	N-terminal	no
62	B*08:01	5.2	0.0243	1.1	34.8	WB	no
67	B*07:02	10	0.0204	1.3	Inf	SB	no	A*02:01	2.5	0.0456	1	5	EV-epitope	no
67	C*03:04	Inf	0.0133	1.3	Inf	WB	no	B*15:01	10	0.004	1.7	Inf	WB	no
67	C*07:02	5	0.0363	1	Inf	N-terminal	no
71	B*51:01	24.1	0.0244	1	1700	NP	no
71	C*07:01	Inf	0.0369	0.8	Inf	N-terminal	no
75	B*15:01	18.4	0.0361	0.8	1252	WB	no
75	C*03:03	24.1	0.0244	1	1700	WB	no
76	A*01:01	5.2	0.0493	0.9	54.5	SB-WB	yes	B*44:02	5	0.0201	1.1	Inf	SB	no
76	B*07:02	3.3	0.0489	0.9	10	EV-epitope	no
76	C*01:02	Inf	0.0182	1.2	Inf	WB	no
76	C*07:02	3.3	0.0324	0.1	1	N-terminal	no
82								A*03:01	0	0.0408	0	0.9	SB	no
90	B*18:01	12.2	0.0486	0.7	229.6	N-terminal	no
93								A*03:01	3.3	0.0304	1.1	11.2	EV-epitope	no
95	B*18:01	8.6	0.0393	0.8	123.7	WB	no	A*03:01	3.7	0.0217	1.2	12.2	EV-epitope	yes
95								B*44:02	10	0.0117	0	0.7	WB	no
102	A*03:01	6.1	0.0392	0.8	52	N-terminal	no
107	C*07:02	0	0.0362	0	1.1	NP	no
112	C*07:02	0	0.0377	0	0.9	NP	no	B*15:01	0	0.0359	0	1	NP	no
113	A*03:01	0	0.0215	0	0.9	C-terminal	no
113	B*51:01	13.6	0.0167	1.2	739.6	NP	no
115	C*01:02	6.9	0.0311	0.9	60.3	NP	no
118								A*11:01	7.8	0.0157	1.2	58.8	C-terminal	no
119	B*18:01	17.1	0.0327	0.9	377.5	N-terminal	no
120	A*01:01	Inf	0.0224	1.1	Inf	N-terminal	no
121	C*07:02	10	0.0117	1.3	Inf	N-terminal	no
122								A*68:01	18.9	0.0114	1.4	1046	N-terminal	no
122								C*07:02	0	0.0204	0	0.9	N-terminal	no
124	C*01:02	6.3	0.0399	0.8	55	N-terminal	no
126	A*32:01	16.2	0.0126	1.3	270.3	N-terminal	no
127	B*51:01	17	0.0189	1.1	1029	N-terminal	no
127	C*01:02	9.2	0.0183	1.1	90	N-terminal	no
127	C*07:02	0	0.0182	0	0.9	WB	no
128	A*24:02	16.6	0.0426	0.7	1137	N-terminal	no	A*03:01	13.7	0.0492	0.7	847.1	NP	no
146	B*51:01	9.6	0.0392	0.8	517	WB	no	B*07:02	3.3	0.0239	1.1	10.6	WB	no
146	C*01:02	9.6	0.0392	0.8	517	WB	no	C*07:02	4.1	0.0028	1.5	12.4	EV-epitope	no
147	C*06:02	10.6	0.0225	1	543.4	EV-epitope	yes	C*06:02	3.2	0.0302	1	10.9	EV-epitope	yes
147								B*57:01	10.4	0.0189	1.1	505.1	EV-epitope	yes
159	B*08:01	4.9	0.0192	1.1	24.4	N or C-terminal	no	A*02:01	3.3	0.0075	1.3	10	EV-epitope	no
173	B*07:02	0	0.0417	0	1	EV-epitope	no	A*02:01	2	0.0457	1	5	N-terminal	no
173	C*03:04	8.4	0.0417	0.8	120.5	EV-epitope	no
186	C*01:02	8.1	0.02	1.1	67.2	SB	no
186	C*07:02	0	0.0377	0	0.9	EV-epitope	no
190	C*01:02	14.7	0.0058	1.7	161.7	WB	no
190	C*07:02	0	0.0386	0	1.1	N-terminal	no
224	C*01:02	8.8	0.0158	1.2	72.8	SB	no	A*01:01	4	0.0091	1.3	13.1	NP	no
242	B*57:01	Inf	0.0026	3.6	Inf	EV-epitope	yes	B*57:01	11.8	0.0015	2.2	69.1	EV-epitope	yes
242	C*06:02	Inf	0.0011	3.8	Inf	N-terminal	no	C*06:02	3.8	0.0257	1	13.8	N-terminal	no
248	A*24:02	5.8	0.0458	0.8	49	NP	no
252								C*03:04	5	0.0084	1.3	10	WB	no
260	A*03:01	0	0.0196	0	0.8	N-terminal	no
264								B*07:02	10.5	0.0017	2	71.1	C-terminal	no
264								C*07:02	7.3	0.0068	1.4	48.6	WB	no
268	B*44:02	15.3	0.0144	1.3	256.2	N or C-terminal	no	B*07:02	5.8	0.0166	1.1	32.6	EV-epitope	no
268	C*05:01	10.3	0.0272	1	122.4	N or C-terminal	yes	C*07:02	4.1	0.0469	0.8	22.4	WB	no
286								C*07:02	5	0.0116	0.1	0.8	SB	no
310								B*07:02	5	0.0105	0	0.7	NP	no
310	A*03:01	0	0.0481	0	1.2	NP	no
310	B*07:02	0	0.0436	0	1	C-terminal	no
310	C*07:02	0	0.0196	0	0.7	C-terminal	no
312	A*03:01	0	0.0206	0	0.8	NP	yes
332	C*01:02	8.8	0.0328	0.9	92.4	WB	no
339	C*01:02	11.3	0.01	1.4	109.7	SB	no
339	C*03:04	8.8	0.0328	0.9	92.4	EV-epitope	yes
340	B*07:02	10	0.0426	0.9	Inf	EV-epitope	no
340								C*06:02	3.1	0.0345	1	9.8	WB	no
357	B*07:02	0	0.0042	0	0.6	EV-epitope	yes	B*07:02	10	0.0004	2	Inf	EV-epitope	yes
357								A*24:02	3.3	0.0498	1	Inf	EV-epitope	yes
357								B*08:01	3.3	0.0372	1	10	WB	no
357								C*07:02	3.3	0.0162	1.3	10	NP	no
370	B*07:02	0	0.0183	0	0.8	EV-epitope	no
370	C*07:02	10	0.0361	0.9	Inf	NP	yes
371	C*01:02	11.8	0.0227	1	183.3	WB	no
373								A*11:01	2.6	0.0485	0.9	7.6	EV-epitope	no
375	C*01:02	10.9	0.0173	1.2	538.6	WB	no
376	A*02:01	5	0.0449	0.9	Inf	EV-epitope	no
376	B*08:01	8	0.0058	1.5	50.7	WB	no
376	C*07:01	8.5	0.0043	1.6	61.7	WB	no
381								B*44:02	0	0.0244	0	0.8	N-terminal	no
383								B*44:02	3.6	0.0311	0.9	13.1	N-terminal	no
383	A*11:01	34.7	0.0041	2.1	2208	EV-epitope	no
384								B*08:01	5	0.0193	1.1	Inf	EV-epitope	no
385	B*51:01	8.4	0.0417	0.8	120.5	NP	no	A*02:01	2.5	0.0498	1	5	NP	no
385	C*01:02	6.4	0.0331	0.9	48.6	NP	no	B*44:02	3.3	0.0437	1	Inf	WB	no
388	C*07:02	0	0.0398	0	1.1	WB	no	C*03:04	5	0.0324	1.1	Inf	C-terminal	no
389								A*68:01	0	0.0302	0	1.1	WB	no
390	A*03:01	0	0.0423	0	1.1	WB	no
397								C*03:03	5.6	0.044	0.8	32.5	NP	no
401	A*03:01	0	0.0469	0	1	EV-epitope	yes
406								C*03:04	7.3	0.0175	1.1	54.6	NP	no
406								C*05:01	6.4	0.0247	1	47.6	NP	no
418	B*57:01	10.4	0.0464	0.7	595.4	C-terminal	no
418	C*06:02	6.9	0.019	1.1	54.3	NP	no
425	C*04:01	19.7	0.0135	1.3	1184	NP	no
427	B*44:02	7.3	0.0444	0.8	71.8	N-terminal	no
435								A*32:01	13.6	0.0279	0.9	150.4	WB	no
435								B*44:02	13.3	0.0024	2	150.8	WB	no
435								C*05:01	6.7	0.0222	1	49.9	C-terminal	no
436	A*01:01	Inf	0.0176	1.2	Inf	NP	no	C*06:02	7.6	0.0397	0.8	97.4	N-terminal	no
436	B*08:01	Inf	0.0176	1.2	Inf	NP	no
436	C*07:01	Inf	0.0345	0.9	Inf	N-terminal	no
441								A*02:01	3.3	0.0371	1	10	EV-epitope	no
442								A*68:01	11.4	0.0416	0.7	174.1	NP	no
442								C*03:03	6.3	0.0359	0.9	37	NP	no
454								A*68:01	10.2	0.0494	0.7	154.8	WB	no
456	B*08:01	5.1	0.0442	0.8	39.9	NP	no
462	B*51:01	10.3	0.0272	1	122.4	WB	no
464	B*51:01	7.6	0.0447	0.8	80.6	WB	no
466								B*57:01	23	0.0038	2.2	334.3	C-terminal	no
466								C*06:02	7.8	0.0397	0.8	100.9	WB	no
469	A*03:01	0	0.0394	0	1.1	N-terminal	no
473								B*51:01	4.5	0.0367	1	28.9	WB	no
474								C*07:01	10	0.0388	1	Inf	N-terminal	no
477	B*57:01	16.2	0.0445	0.7	1108	NP	no	C*03:03	6.5	0.0196	1.1	39.6	WB	no
477	C*06:02	7.9	0.0419	0.8	82.9	C-terminal	no
478								A*02:01	3.3	0.0379	1	10	NP	no
478								C*04:01	2.9	0.0426	0.9	9.2	WB	no
479								A*02:01	3.3	0.0061	1.3	10	NP	no
479								B*44:02	3.3	0.0229	1.1	10	SB	no
482								A*24:02	4.5	0.0109	1.2	15.8	N-terminal	no
482								C*03:04	7	0.0007	2	24.7	WB	yes
483	C*04:01	0	0.031	0	0.9	WB	no
484								C*01:02	6.8	0.0025	1.7	27.3	WB	no
490								B*07:02	3	0.0355	1	9.3	EV-epitope	no
498	A*32:01	10.4	0.0486	0.7	606.9	NP	no	B*08:01	5	0.0182	1.1	Inf	C-terminal	no
498	B*07:02	0	0.0407	0	0.9	C-terminal	no
498	C*07:02	0	0.0035	0	0.5	C-terminal	no
Analysis was done using fisher exact test to investigate the association of the variation of Gag protein (consensus vs non-consensus sequence) with HLA. HLA alleles highlighted in blue were in LD in the tested cohort. Positions of Gag were numbered according to the HIV reference protein HXB2. HLA recognition*: EV-epitope (Fall within experimentally-verified HIV CD8+ epitopes): the amino acid is l…
Reference: 1. Carlson JM, Brumme CJ, Martin E, Listgarten J, Brockman MA, Le AQ, et al. Correlates of protective cellular immunity revealed by analysis of population-level immune escape pathways in HIV-1. Journal of virology. 2012;86(24):13202-16.
