# Supplementary material for: Epistatic interaction between ERAP2 and HLA modulates HIV-1 adaptation and disease outcome in an Australian population
Source: PLoS Pathog. 2024 Jul 9;20(7):e1012359. doi: 10.1371/journal.ppat.1012359 (PMC11259285; doi:10.1371/journal.ppat.1012359)
Supplement: S7 Table — (XLSX) [file ppat.1012359.s007.xlsx]

## Sheet: Sheet1
IFN-g responses to immunodominant HIV-1 T cell epitopes among individuals with different ERAP2 haplotypes
Participant ID	ERAP2 haplotype	HLA-restricted epitope/ HIV targeted genes#							Epitope targeted (% CD8)*
		A2-SL9	A2-AL9	A3-QR9	B7-TL10	B7-GL9	C7-KY11	B4402-QW11
		Gag	Vpr	Pol	Nef	Gag	Nef	Pol
S1	AA						0.1		KF11 (1.4), QW9 (1.1)
S2	AA								KK10 (19), FL8 (1.3)
S3	AA								KF11 (0.5), FL8 (0.8), EI8 (0.4), QW9 (0.8), IW9 (0.7)
S4	AA								IW9 (1.5) + KF11 (0.6) + QW9 (0.3)
S5	BB
S6	BB	0.06				0.14
S7	BB	0.15							KK10 (1.3)
S8	BB							0.04	QW9 (2), KF11 (2) + IW9 (4.1)
S9	BB								QW9 (2.6)
S10	BB								KF11 (10)
S11	BB								FL8 (1.8), EI8 (1.8)
S12	BB								KF11 (3.2) + IW9 (0.7) + QW9
S13	AB				1.1	0.2	0.4
S14	AB	0.24	0.11					0.18
S15	AB			0.06					KK10 (5.6), IW9 (2.9), QW9 (1.6)
S16	AB
S17	AB				0.44	0.41
S18	AB	0.11
S19	AB	0.05			0.07	0.05	0.17
S20	AB								KF11 (11.2) + IW9 (1.0)
S21	AB								QW9 (0.1) + KF11 + IW9 + A3-QK10 (0.3) + A3 RK9 (0.5)
S22	AB								KF11 (0.8) + IW9 + QW9
Green coloured cells represent the presence of a cellular response to the tested peptide. Blue means no response was detected, and white cells indicate the peptide was not tested.
#Based on peptide stimulation. *As previously published in (1) and (2). Where known, percentage of positive CD8+ T cells is shown.
Reference:
1. Sadagopal S, Lorey SL, Barnett L, Basham R, Lebo L, Erdem H, et al. Enhancement of human immunodeficiency virus (HIV)-specific CD8+ T cells in cerebrospinal fluid compared to those in blood among antiretroviral therapy-naive HIV-positive subjects. J Virol. 2008;82(21):10418-28. 2. Conrad JA, Ramalingam RK, Duncan CB, Smith RM, Wei J, Barnett L, et al. Antiretroviral Therapy Reduces the Magnitu…
