# Supplementary material for: Epistatic interaction between ERAP2 and HLA modulates HIV-1 adaptation and disease outcome in an Australian population
Source: PLoS Pathog. 2024 Jul 9;20(7):e1012359. doi: 10.1371/journal.ppat.1012359 (PMC11259285; doi:10.1371/journal.ppat.1012359)
Supplement: S8 Table — (XLSX) [file ppat.1012359.s008.xlsx]

## Sheet: Sheet1
Proportion of variance explained by host and viral genetic factors
Host and viral genetic factors included in the analysis	R2 (%)	Adjusted R2 (%)	Change in adjusted R2 (%)
Sex +Race groups + CCR5 D32 deletion + HLA-B*57 and HLA-B*27 (n=249 participants)	17.67	16.24	-
Sex +Race groups + CCR5D32 deletion + HLA-B*57 and HLA-B*27+ ERAP2 haplotypes (n=249 participants)	22.85	20.82	4.58
Sex +Race groups + CCR5 D32 deletion + HLA-B*57 and HLA-B*27+ HIV-1 subtype + ERAP2 haplotypes (n=249 participants)	22.9	20.52	-0.3
Sex + Race groups + CCR5 D32 deletion + HLA-B*57 and HLA-B*27 + HIV-1 subtype + Adaptation score of Gag + ERAP2 haplotypes (n=70 participants)	39.34	31.11	10.59
Sex +Race groups + CCR5 D32 deletion + HLA-B*57 and HLA-B*27 + HIV-1 subtype + Adaptation score of Gag + ERAP2 haplotypes (with an interaction term between Adaptation score of Gag and ERAP2 haplotypes; n=70 participants)	45.08	35.45	4.34
R2: total variance explained by the factors included in the analysis.
Adjusted R2: total variance explained by the model adjusted for the number of variables used in the model.
Change in adjusted R2: The difference in total variance explained after adding each variable to the model.
Detailed method: We applied multiple regression models to investigate the amount of variance explained by host and viral genetic factors. In the first model, we focused on host genetic factors: sex, racial groups, CCR5 D32, HLA-B*57 and HLA-B*27 (n=249 participant). The total variance explained by all these factors measured by R2 =17.67 %. We then fitted another regression model and incorporated …
