# Supplementary material for: Epistatic interaction between ERAP2 and HLA modulates HIV-1 adaptation and disease outcome in an Australian population
Source: PLoS Pathog. 2024 Jul 9;20(7):e1012359. doi: 10.1371/journal.ppat.1012359 (PMC11259285; doi:10.1371/journal.ppat.1012359)
Supplement: S9 Table — (XLSX) [file ppat.1012359.s009.xlsx]

## Sheet: Sheet1
Description of ERAP1 and ERAP2 SNPs and HWE outcomes
ERAP SNP ID	Position on chromosome 5	Alleles (Reference/Alternate)	Amino acid change	Major allele frequency	HWE test (P-value)	Missing %
rs375081137	96783130	T	C736R	100	NA	0.4
rs17482078	96783162	G/A	R725Q	81.9	0.206	0.4
rs111363347	96785792	G	V647I	100	NA	0.8
rs10050860	96786506	G/A	D575N	79.6	0.169	0.8
rs30187	96788627	G/A	K528R	62.1	0.688	0.4
rs78649652	96788670	G/A	G514R	99.4	1	0.4
rs27529	96790605	C/T	S453S	62.1	0.688	0.4
rs73144471	96790707	T/A	Intron variant	99	1	0.4
rs27434	96793809	C/T	A356A	73.7	0.0709	0
rs2287987	96793832	A/G	M349V	80.5	0.312	0
rs27895	96793840	G/A	G346D	92.6	0.6313	0
rs26618	96795133	A/G	I276M	75.8	0.078	22.1
rs26653	96803547	C/G	P127R	67.7	0.0808	0.4
rs73148308	96803723	T/C	H68H	99.2	1	0.8
rs3734016	96803761	G/A	E56K	92.1	0.6522	0.8
rs2549782	96895296	G/T	A395L	52.2	1	0
rs2248374	96900192	A/G	intron variant	51.6	0.613	0.4
The anchor position of ERAP1 and ERAP2 SNPs is based on the Genome Reference Consortium Human Build 38 patch release 13 ( GRCh38.p13). Reported allele nucleotides (reference and alternate) based on 5′–3′ orientation of ERAP1. HWE analysis was performed using the SNPassoc R package. Alpha below 0.05 indicates a statistically significant departure from HWE.
