# Supplementary material for: Epistatic interaction between ERAP2 and HLA modulates HIV-1 adaptation and disease outcome in an Australian population
Source: PLoS Pathog. 2024 Jul 9;20(7):e1012359. doi: 10.1371/journal.ppat.1012359 (PMC11259285; doi:10.1371/journal.ppat.1012359)
Supplement: S10 Table — (XLSX) [file ppat.1012359.s010.xlsx]

## Sheet: Sheet1
Description of HIV-1 GWAS dataset reported by McLaren et al. (1).
Cohorts	Studies	Ancestry	Cohort size *	Mean spVL	ERAP2 genotyping of rs2549782*			HWE P-value* (rs2549782)	Minor allele frequency (G allele)*	P-value	Reference
					TT	TG	GG
1	Amsterdam cohort study	European	384	4.2	118	174	92	0.0816	0.47	0.5613	2
2	International HIV Controllers Study/AIDS Clinical Trials Group	European	503	4	NA	NA	NA				3
3	International HIV Controllers Study/AIDS Clinical Trials Group	European	577	4.1	145	294	138	0.6776	0.49	0.73	3
4	International HIV Controllers Study/AIDS Clinical Trials Group	European	576	4.4	145	307	123	0.1124	0.48	0.8002	3
5	EuroCHAVI	European	1304	3.9	363	680	257	0.0579	0.46	0.6439	4
6	GRIV/PRIMO	European	960	5	NA	NA	NA				5
7	Laboratory for Genomic Diversity	European	1034	4.4	NA	NA	NA				6
8	Multicentre AIDS Cohort Study	European	752	4.3	184	391	171	0.2129	0.49	0.3162	7
9	Multicentre AIDS Cohort Study	European	365	4.2	95	182	88	1	0.49	0.1025	7
10	University Health Study	European	239	4.5	71	124	44	0.5122	0.44	0.2397	8
11	International HIV Controllers Study/AIDS Clinical Trials Group	African American	379	4	113	191	71	0.6011	0.44	0.472	3
12	International HIV Controllers Study/AIDS Clinical Trials Group	African American	378	4.2	119	190	69	0.6767	0.43	0.4352	3
13	International HIV Controllers Study/AIDS Clinical Trials Group	African American	412	4.3	140	194	77	0.5442	0.42	0.4321	3
14	International AIDS Vaccine Initiative	African	527	4.5	115	253	125	0.5892	0.49	0.9287	9
15	International AIDS Vaccine Initiative	African	242	4.4	65	115	62	0.4422	0.49	0.4931	9
16	Laboratory for Genomic Diversity	African American	322	4.2	NA	NA	NA				6
17	Multicentre AIDS Cohort Study	African American	515	4.1	167	255	92	0.7873	0.43	0.6118	10
18	Majengo Observational Cohort Study	African	147	3.8	NA	NA	NA				11
19	Rural Clinical Cohort Uganda	African	144	4.3	NA	NA	NA				12
20	Swiss HIV Cohort Study	African	340	4	NA	NA	NA				1
21	University Health Study	African American	530	4.2	181	260	89	0.8578	0.41	0.5808	8
Total			10630
* Number of participants with spVL data.
1. McLaren PJ, Porreca I, Iaconis G, Mok HP, Mukhopadhyay S, Karakoc E, et al. Africa-specific human genetic variation near CHD1L associates with HIV-1 load. Nature. 2023;620(7976):1025-30. 2. van Manen D, Delaneau O, Kootstra NA, Boeser-Nunnink BD, Limou S, Bol SM, et al. Genome-wide association scan in HIV-1-infected individuals identifying variants influencing disease course. PLoS One. 2011;6(…
