# Supplementary material for: Epistatic interaction between ERAP2 and HLA modulates HIV-1 adaptation and disease outcome in an Australian population
Source: PLoS Pathog. 2024 Jul 9;20(7):e1012359. doi: 10.1371/journal.ppat.1012359 (PMC11259285; doi:10.1371/journal.ppat.1012359)
Supplement: S11 Table — (XLSX) [file ppat.1012359.s011.xlsx]

## Sheet: Sheet1
ERAP2 Proxy SNPs with near completer LD with rs2248374
SNP rs number	Ancestry	Cohort	Position on chromosome 5	Allele 1	Allele 2	D prime	r2	P-value	Minor allele frequency	HWE test (P-value)
rs2161657	European	International HIV Controllers Study/AIDS Clinical Trials Group	96232806	C	T	1	0.996	0.6225	0.47	0.1068
rs2548533*	European	Laboratory for Genomic Diversity	96238401	A	G	1	1	0.5062	0.48	0.4934
rs2549797*	European	Laboratory for Genomic Diversity	96245518	A	G	1	1	0.8352	0.07	0.7993
rs2548533	African	Laboratory for Genomic Diversity	96238401	A	G	0.997	0.991	0.5062	0.45	0.31
rs2549797	African	Laboratory for Genomic Diversity	96245518	A	G	1	0.997	0.8352	0.34	0.9018
rs2549797	African	Majengo Observational Cohort Study	96245518	A	G	1	0.997	0.2041	0.42	0.6112
rs2042383	African	Rural Clinical Cohort Uganda	96234621	C	T	1	1	0.1181	0.44	0.2807
rs2548538	African	Swiss HIV Cohort Study	96232142	A	T	1	1	0.2325	0.5	0.3868
Note: Genomic positions are based on GRCH37 reference genome. The GRIV and PRIMO cohort study did not have any proxy SNPs. Results of LD are based on 1000 Genomes Project (2015) using LDlinkR R (1). * The proxy SNPs (rs2548533 and rs2549797) are in complete LD with rs2248374 but showing different minor allele frequency in the European cohort demonstrates different ERAP2 haplotypes.
Reference:
1. Myers TA, Chanock SJ, Machiela MJ. LDlinkR: An R Package for Rapidly Calculating Linkage Disequilibrium Statistics in Diverse Populations. Front Genet. 2020;11:157.
