# Supplementary material for: Epistatic interaction between ERAP2 and HLA modulates HIV-1 adaptation and disease outcome in an Australian population
Source: PLoS Pathog. 2024 Jul 9;20(7):e1012359. doi: 10.1371/journal.ppat.1012359 (PMC11259285; doi:10.1371/journal.ppat.1012359)
Supplement: S2 Data — (XLSX) [file ppat.1012359.s016.xlsx]

## Sheet: Sheet1
GeneBank accession numbers
AY856956
AY856959
AY856961
AY856962
AY856966
AY856967
AY856968
AY856971
AY856972
AY856974
AY856975
AY856978
AY856981
AY856983
AY856985
AY856989
AY856990
AY856997
AY856998
AY856999
AY857002
AY857014
AY857016
AY857019
AY857022
AY857028
AY857029
AY857037
AY857041
AY857043
AY857045
AY857051
AY857053
AY857055
AY857057
AY857058
AY857060
AY857061
AY857062
AY857063
AY857064
AY857068
AY857070
AY857072
AY857073
AY857074
AY857077
AY857080
AY857082
AY857084
AY857092
AY857094
AY857100
AY857101
AY857102
AY857103
AY857104
AY857107
AY857108
AY857110
AY857113
AY857118
AY857121
AY857123
AY857128
AY857129
AY857132
AY857133
AY857134
AY857136
AY857137
AY857138
AY857141
AY857143
AY857154
AY857159
AY857160
AY857161
AY857162
AY857163
AY857165
AY857166
AY857168
AY857169
AY857175
AY857176
AY857179
AY857185
PP763462
PP763463
PP763464
PP763465
